# Supplementary material for: Modeling policy interventions for slowing the spread of artemisinin-resistant pfkelch R561H mutations in Rwanda
Source: Nat Med. 2023 Sep 21;29(11):2775–84. doi: 10.1038/s41591-023-02551-w (PMC10667088; doi:10.1038/s41591-023-02551-w)
Supplement: Supplementary file 3 — Supplementary Table 1: 561H frequency, published studies; Supplementary Table 2: primary study results; Supplementary Table 3: piperaquine sensitivity studies; Supplementary Table 4: compliance rates for sensitivity analysis; Supplementary Table 5: results for sensitivity to compliance rate; Supplementary Table 6: drug efficacy primary studies; Supplementary Table 7: drug efficacy compliance studies. [file 41591_2023_2551_MOESM3_ESM.xlsx]

## Sheet: Table of Contents
Supplemental Data for "Optimal drug policy interventions for slowing the spread of the pfkelch R561H artemisinin resistance mutation in Rwanda"
Please cite original article when using this data.
For questions contact corresponding author: Robert Zupko, rbz5100@psu.edu
Table of Contents
Table S1. 561H Frequency, Published Studies
Table S2. Primary Study Results
Table S3. Piperaquine Sensitivity Studies
Table S4. Compliance Rates for Sensitivity Analysis
Table S5. Results for Sensitivity to Compliance Rate
Table S6. Drug Efficacy Primary Studies
Table S7. Drug Efficacy Compliance Studies

## Sheet: S1. 561H Frequency
	Year	Location	District	Provience	561H Count	Samples	Frequency	Efficacy	Source		Notes
	2013 - 2014	Masaka Hospital	Kicukiro	Kigali City	7	58	0.12069	Abt. 0.955 (42 days)	Uwimana et al. 2020		1 - 14 years
	2012 - 2015	Rukara Health Center	Kayonza	Eastern	1	134	0.00746		Uwimana et al. 2020		1 - 14 years
	2015	Masaka Hospital	Kicukiro	Kigali City	12	199	0.0603		Uwimana et al. 2020		1 - 14 years
	2018	Masaka Hospital	Kicukiro	Kigali City	10	51	0.19608	0.97 (28 day)	Uwimana et al. 2021		6 - 59 months, AL with water and fatty foods
	2018	Rukara Health Center	Kayonza	Eastern	8	82	0.09756	0.938 (28 day)	Uwimana et al. 2021		6 - 59 months, AL with water and fatty foods
	2018	Rwanda			26	219	0.11872		WHO 2020		Unclear where the study was performed, count is back calcluated from percentage given in WHO 2020
	2014 - 2015	Kirehe		Eastern	3	54	0.05556		Kirby et al. 2023		Demographic Health Survey dried blood spot samples (posted to medRxiv October 2022; published 2023)
	2014 - 2015	Ngoma		Eastern	1	52	0.01923		Kirby et al. 2023		Demographic Health Survey dried blood spot samples (posted to medRxiv October 2022; published 2023)
	2018 - 2019	Kigali City, Rwanda		Kigali	16	73	0.21918	PCT1/2 > 5 hours	Straimer et al. 2021		Adults >= 18 years
	2019	Sovu Health Centre / Kabutare District Hospital	Huye	Southern	3	66	0.04545	N/A	Bergmann et al. 2021; van Loon 2022

## Sheet: S2. Primary Study Results
Study		Three Years					Five Years					Ten Years
		Clinical Cases, Monthly Count	Treatments, Monthly Count	Treatment Failures, Monthly Count	Treatment Failures, Annual Percentage	561H Frequency	Clinical Cases, Monthly Count	Treatments, Monthly Count	Treatment Failures, Monthly Count	Treatment Failures, Annual Percentage	561H Frequency	Clinical Cases, Monthly Count	Treatments, Monthly Count	Treatment Failures, Monthly Count	Treatment Failures, Annual Percentage	561H Frequency
None (Status Quo)	AL (3-day course)	195567 (193157 - 197417)	122888 (121427 - 124080)	17842 (15422 - 19472)	14.49 (12.67 - 15.67)	0.66 (0.54 - 0.72)	207828 (205651 - 209850)	130794 (129428 - 132046)	23465 (20867 - 26480)	18.01 (16.07 - 20.10)	0.82 (0.73 - 0.86)	235337 (233781 - 237400)	147900 (147095 - 149314)	39358 (36212 - 42389)	26.61 (24.63 - 28.53)	0.98 (0.97 - 0.99)
Artesunate Extension	AL (4-day course)	192269 (190283 - 193606)	120860 (119673 - 121815)	12981 (11362 - 14969)	10.78 (9.53 - 12.30)	0.61 (0.51 - 0.73)	203538 (201479 - 205752)	128034 (126723 - 129380)	17108 (15241 - 19311)	13.34 (12.12 - 14.90)	0.76 (0.67 - 0.85)	232088 (231017 - 233695)	146024 (145244 - 146905)	30096 (27798 - 31444)	20.54 (19.11 - 21.55)	0.96 (0.94 - 0.98)
	AL (5-day course)	188031 (185171 - 190192)	118182 (116454 - 119579)	9956 (8056 - 11219)	8.43 (6.93 - 9.40)	0.55 (0.42 - 0.66)	200094 (197294 - 202074)	125798 (124066 - 126985)	13089 (10466 - 14739)	10.38 (8.48 - 11.56)	0.69 (0.57 - 0.78)	228331 (225524 - 230322)	143606 (141919 - 144721)	23444 (20352 - 25055)	16.19 (14.23 - 17.33)	0.94 (0.88 - 0.96)
	AL (3-day course), four days off, AL (3-day course)	183871 (181511 - 186017)	115483 (114057 - 116923)	7134 (6140 - 8242)	6.19 (5.37 - 7.01)	0.57 (0.46 - 0.67)	195667 (193682 - 197528)	123044 (121671 - 124178)	9495 (8040 - 10487)	7.71 (6.62 - 8.50)	0.70 (0.60 - 0.79)	223438 (221627 - 224723)	140530 (139290 - 141265)	16275 (14686 - 17958)	11.64 (10.61 - 12.68)	0.92 (0.88 - 0.96)
Artesunate Replacement	ASAQ	185420 (183738 - 186767)	116674 (115493 - 117336)	11040 (9966 - 11996)	9.49 (8.56 - 10.20)	0.58 (0.43 - 0.65)	196848 (194828 - 197972)	123692 (122494 - 124399)	14104 (12516 - 14708)	11.42 (10.21 - 11.83)	0.70 (0.58 - 0.77)	226310 (224793 - 227328)	142319 (141306 - 143065)	24864 (23756 - 25752)	17.50 (16.79 - 18.01)	0.93 (0.89 - 0.95)
	DHA-PPQ	176990 (174265 - 179710)	111315 (109603 - 113161)	14832 (13211 - 16880)	13.36 (12.03 - 14.87)	0.63 (0.55 - 0.70)	235934 (232584 - 237473)	148521 (146357 - 149432)	60755 (57057 - 63959)	40.94 (38.86 - 42.70)	0.90 (0.87 - 0.93)	238375 (237405 - 239062)	149906 (149295 - 150344)	83254 (82846 - 83438)	55.55 (55.43 - 55.61)	1.00 (1.00 - 1.00)
Multiple first-line therapies (MFT)	AL (75%) + ASAQ (25%)	192120 (190361 - 193935)	120913 (119666 - 121995)	14955 (13348 - 16555)	12.44 (11.20 - 13.54)	0.62 (0.52 - 0.72)	202736 (200349 - 204105)	127447 (126027 - 128349)	18616 (16829 - 20310)	14.64 (13.44 - 15.85)	0.77 (0.68 - 0.84)	228336 (227146 - 229304)	143598 (142816 - 144226)	28203 (26288 - 29976)	19.66 (18.45 - 20.83)	0.96 (0.94 - 0.97)
	AL (50%) + ASAQ (50%)	189432 (187078 - 190618)	119020 (117582 - 119737)	13344 (11591 - 14209)	11.19 (9.82 - 11.92)	0.60 (0.48 - 0.68)	198908 (197548 - 200399)	125023 (124215 - 126042)	15929 (14148 - 16859)	12.77 (11.40 - 13.36)	0.73 (0.62 - 0.80)	222888 (221470 - 223786)	140056 (139186 - 140654)	21739 (20606 - 22484)	15.48 (14.81 - 16.02)	0.94 (0.89 - 0.96)
	AL (25%) + ASAQ (75%)	186798 (185752 - 188483)	117439 (116666 - 118491)	12030 (10653 - 13024)	10.19 (9.14 - 11.00)	0.58 (0.46 - 0.67)	197211 (196107 - 198516)	123959 (123266 - 124750)	14327 (12957 - 15282)	11.52 (10.47 - 12.22)	0.71 (0.61 - 0.79)	221754 (220482 - 222749)	139327 (138602 - 140042)	20229 (19423 - 20719)	14.51 (14.01 - 14.82)	0.92 (0.88 - 0.95)
	AL (75%) + DHA-PPQ(25%)	187324 (185423 - 189198)	117702 (116641 - 118834)	13926 (12264 - 15327)	11.79 (10.49 - 12.94)	0.63 (0.53 - 0.72)	199079 (197563 - 200652)	125181 (124162 - 126192)	18236 (16246 - 19565)	14.59 (13.14 - 15.46)	0.78 (0.70 - 0.84)	228939 (227604 - 230130)	143966 (143152 - 144706)	32070 (30644 - 33686)	22.41 (21.38 - 23.41)	0.97 (0.95 - 0.98)
	AL (50%) + DHA-PPQ(50%)	180874 (179598 - 182060)	113636 (112848 - 114426)	11698 (10654 - 12967)	10.30 (9.47 - 11.32)	0.62 (0.53 - 0.71)	199023 (196557 - 200754)	125205 (123685 - 126252)	19589 (17882 - 21160)	15.68 (14.48 - 16.76)	0.79 (0.71 - 0.85)	237705 (236655 - 238762)	149444 (148768 - 150135)	52710 (51842 - 53467)	35.26 (34.78 - 35.90)	0.99 (0.98 - 0.99)
	AL (25%) + DHA-PPQ(75%)	176599 (174364 - 179000)	111065 (109578 - 112508)	11632 (10213 - 13037)	10.48 (9.31 - 11.60)	0.62 (0.50 - 0.68)	213246 (209714 - 216566)	134346 (132053 - 136371)	33894 (30551 - 37315)	25.24 (23.19 - 27.34)	0.84 (0.77 - 0.88)	237124 (236014 - 237854)	149031 (148412 - 149583)	68275 (67938 - 68695)	45.90 (45.69 - 46.06)	1.00 (0.99 - 1.00)
	ASAQ (75%) + DHA-PPQ (25%)	179792 (178284 - 181431)	112930 (112044 - 113968)	9433 (8203 - 10227)	8.29 (7.37 - 8.99)	0.55 (0.42 - 0.63)	191940 (189398 - 193332)	120648 (119077 - 121466)	11940 (10326 - 12846)	9.88 (8.70 - 10.58)	0.67 (0.55 - 0.75)	222616 (221129 - 223547)	140012 (138972 - 140611)	23022 (21659 - 23948)	16.48 (15.63 - 17.10)	0.92 (0.85 - 0.94)
	ASAQ (50%) + DHA-PPQ (50%)	175765 (174659 - 177113)	110492 (109686 - 111273)	9044 (8080 - 9684)	8.21 (7.36 - 8.75)	0.56 (0.46 - 0.64)	193637 (191700 - 195319)	121725 (120477 - 122840)	15583 (14050 - 16732)	12.81 (11.57 - 13.63)	0.73 (0.62 - 0.79)	235877 (235143 - 236682)	148306 (147832 - 148871)	47543 (46870 - 48235)	32.08 (31.59 - 32.62)	0.98 (0.97 - 0.99)
	ASAQ (25%) + DHA-PPQ (75%)	174358 (172291 - 175859)	109526 (108210 - 110606)	10675 (9334 - 11340)	9.74 (8.64 - 10.20)	0.62 (0.49 - 0.67)	211272 (208396 - 213995)	132947 (131240 - 134827)	32279 (29575 - 34328)	24.27 (22.51 - 25.44)	0.84 (0.76 - 0.87)	236469 (235971 - 237194)	148757 (148338 - 149116)	66510 (66279 - 66712)	44.69 (44.60 - 44.78)	1.00 (0.99 - 1.00)
Drug Rotation with MFT	DHA-PPQ (three years), then AL (50%) + ASAQ (50%)	177961 (174670 - 181121)	111931 (109853 - 113870)	16086 (13690 - 17858)	14.32 (12.49 - 15.65)	0.68 (0.57 - 0.75)	204159 (202909 - 205467)	128340 (127496 - 129127)	16433 (15060 - 17313)	12.81 (11.83 - 13.50)	0.78 (0.68 - 0.83)	222995 (221410 - 223701)	140125 (139295 - 140705)	21213 (20447 - 21848)	15.10 (14.68 - 15.54)	0.95 (0.91 - 0.96)
	DHA-PPQ (three years), then AL, five day (50%) + ASAQ (50%)	176282 (173082 - 178565)	110837 (108831 - 112267)	14457 (12256 - 16062)	13.01 (11.34 - 14.33)	0.61 (0.51 - 0.66)	198256 (197234 - 199320)	124460 (123905 - 125116)	11790 (10965 - 12574)	9.51 (8.83 - 10.14)	0.71 (0.61 - 0.76)	219364 (217783 - 220165)	137879 (136992 - 138523)	15752 (15168 - 16306)	11.54 (11.06 - 11.81)	0.90 (0.85 - 0.92)
Sequential Dosing	AL (3-day course) followed by ASAQ	174157 (172643 - 175347)	109272 (108403 - 110054)	1900 (1679 - 2098)	1.73 (1.54 - 1.91)	0.47 (0.36 - 0.56)	184072 (182816 - 185635)	115591 (114738 - 116562)	2178 (1934 - 2370)	1.88 (1.68 - 2.04)	0.54 (0.42 - 0.63)	205318 (203686 - 206418)	128968 (127970 - 129679)	2873 (2536 - 3082)	2.21 (1.99 - 2.39)	0.70 (0.58 - 0.77)
	AL (3-day course), 4 days off, followed by ASAQ	175593 (173619 - 177336)	110358 (109032 - 111452)	1916 (1604 - 2157)	1.73 (1.47 - 1.96)	0.48 (0.36 - 0.59)	186793 (184181 - 188870)	117354 (115675 - 118598)	2258 (1871 - 2570)	1.92 (1.61 - 2.16)	0.57 (0.44 - 0.68)	210147 (207283 - 212107)	131866 (130281 - 133293)	3172 (2685 - 3570)	2.41 (2.06 - 2.68)	0.77 (0.67 - 0.85)
	AL (3-day course) followed by DHA-PPQ	154329 (153348 - 155688)	96875 (96254 - 97598)	1303 (1130 - 1458)	1.34 (1.16 - 1.49)	0.47 (0.36 - 0.56)	168356 (167307 - 170143)	105618 (105036 - 106763)	2426 (2037 - 2744)	2.29 (1.93 - 2.58)	0.55 (0.44 - 0.65)	198058 (196134 - 200196)	124550 (123178 - 125766)	10318 (8987 - 11878)	8.33 (7.28 - 9.51)	0.81 (0.74 - 0.87)
	AL (3-day course), 4 days off, followed by DHA-PPQ	156520 (154935 - 158445)	98203 (97220 - 99430)	1362 (1218 - 1523)	1.37 (1.26 - 1.53)	0.50 (0.42 - 0.59)	171192 (168774 - 172833)	107448 (105941 - 108449)	2406 (2142 - 2815)	2.25 (2.00 - 2.58)	0.59 (0.51 - 0.68)	199681 (197035 - 201246)	125467 (123760 - 126380)	10126 (8874 - 11298)	8.09 (7.17 - 8.93)	0.85 (0.79 - 0.91)
	ASAQ followed by AL (3-day course)	175714 (174241 - 176953)	110336 (109356 - 111119)	1847 (1600 - 2029)	1.67 (1.45 - 1.84)	0.44 (0.33 - 0.53)	185976 (185026 - 187284)	116820 (116117 - 117606)	2098 (1793 - 2312)	1.80 (1.54 - 1.97)	0.50 (0.38 - 0.59)	207202 (205426 - 208312)	130081 (129035 - 130790)	2718 (2372 - 2913)	2.09 (1.83 - 2.24)	0.66 (0.54 - 0.74)
	ASAQ, 4 days off, followed by AL (3-day course)	178142 (176685 - 179166)	111868 (110901 - 112500)	1988 (1758 - 2192)	1.78 (1.58 - 1.95)	0.49 (0.38 - 0.59)	189158 (187535 - 190038)	118774 (117706 - 119351)	2285 (2023 - 2484)	1.93 (1.71 - 2.10)	0.57 (0.46 - 0.65)	211191 (209531 - 213072)	132736 (131567 - 133809)	3019 (2697 - 3169)	2.26 (2.05 - 2.37)	0.75 (0.66 - 0.81)
	DHA-PPQ followed by AL (3-day course)	158030 (156804 - 159373)	99047 (98483 - 100018)	1472 (1184 - 1602)	1.48 (1.20 - 1.60)	0.47 (0.32 - 0.57)	175883 (172901 - 177015)	110419 (108554 - 111263)	3280 (2541 - 3754)	2.95 (2.35 - 3.37)	0.58 (0.42 - 0.67)	219975 (218372 - 221378)	138330 (137375 - 139208)	15341 (13382 - 16436)	11.07 (9.77 - 11.84)	0.92 (0.84 - 0.94)
	DHA-PPQ, 4 days off, followed by AL (3-day course)	161101 (159776 - 162677)	101097 (100281 - 102196)	1694 (1490 - 1958)	1.67 (1.48 - 1.93)	0.49 (0.39 - 0.59)	184429 (181645 - 187950)	115884 (114172 - 118151)	4335 (3848 - 5109)	3.73 (3.38 - 4.30)	0.63 (0.54 - 0.72)	236767 (236076 - 237970)	148876 (148486 - 149705)	16888 (15875 - 17619)	11.34 (10.70 - 11.77)	0.97 (0.95 - 0.98)
Triple ACT (TACT)	ALAQ	169251 (167990 - 170332)	106170 (105506 - 106906)	1944 (1744 - 2226)	1.83 (1.64 - 2.09)	0.40 (0.30 - 0.53)	180010 (179168 - 180791)	113023 (112410 - 113514)	2143 (1898 - 2462)	1.90 (1.68 - 2.17)	0.43 (0.34 - 0.57)	198816 (197992 - 199864)	124788 (124268 - 125453)	2572 (2300 - 2908)	2.06 (1.84 - 2.33)	0.52 (0.41 - 0.66)
	ASMQ-PPQ	146378 (145873 - 147222)	91844 (91432 - 92314)	644 (478 - 829)	0.70 (0.52 - 0.90)	0.41 (0.31 - 0.50)	161638 (159885 - 163817)	101358 (100320 - 102794)	1856 (1166 - 2632)	1.83 (1.16 - 2.58)	0.47 (0.35 - 0.58)	215602 (210024 - 217792)	135615 (132117 - 136906)	25670 (20734 - 28743)	18.82 (15.60 - 20.97)	0.89 (0.81 - 0.93)

## Sheet: S3. Piperaquine Sensitivity
Study		Three Years					Five Years					Ten Years
Sensitivity Analysis	Adjustment / Configured Value	Clinical Cases, Monthly Count	Treatments, Monthly Count	Treatment Failures, Monthly Count	Treatment Failures, Annual Percentage	561H Frequency	Clinical Cases, Monthly Count	Treatments, Monthly Count	Treatment Failures, Monthly Count	Treatment Failures, Annual Percentage	561H Frequency	Clinical Cases, Monthly Count	Treatments, Monthly Count	Treatment Failures, Monthly Count	Treatment Failures, Annual Percentage	561H Frequency
Baseline, DHA-PPQ	No Adjustment	176990 (174265 - 179710)	111315 (109603 - 113161)	14832 (13211 - 16880)	13.36 (12.03 - 14.87)	0.63 (0.55 - 0.70)	235934 (232584 - 237473)	148521 (146357 - 149432)	60755 (57057 - 63959)	40.94 (38.86 - 42.70)	0.90 (0.87 - 0.93)	238375 (237405 - 239062)	149906 (149295 - 150344)	83254 (82846 - 83438)	55.55 (55.43 - 55.61)	1.00 (1.00 - 1.00)
Plasmepsin 2/3 copy number mutation rate	0.25x	165920 (163949 - 167858)	104195 (103081 - 105419)	7401 (6439 - 8549)	7.10 (6.19 - 8.11)	0.54 (0.43 - 0.63)	208693 (202640 - 215936)	131458 (127700 - 135980)	32131 (26969 - 38444)	24.46 (21.23 - 28.27)	0.80 (0.73 - 0.87)	237763 (237068 - 238644)	149478 (149203 - 150043)	82725 (82468 - 83175)	55.37 (55.26 - 55.46)	1.00 (1.00 - 1.00)
	0.5x	169397 (167309 - 172210)	106525 (105174 - 108102)	9906 (8443 - 11019)	9.28 (8.09 - 10.18)	0.56 (0.45 - 0.64)	224273 (218570 - 227481)	141341 (138022 - 143429)	46146 (40745 - 50316)	32.60 (29.77 - 35.15)	0.85 (0.79 - 0.89)	238512 (237514 - 238914)	149902 (149310 - 150345)	83200 (82808 - 83413)	55.49 (55.40 - 55.55)	1.00 (1.00 - 1.00)
	1.25x	178947 (173582 - 183166)	112614 (109258 - 115296)	16003 (12449 - 19393)	14.19 (11.44 - 16.91)	0.60 (0.44 - 0.73)	236716 (232406 - 238538)	149008 (146483 - 150088)	62239 (54658 - 67878)	41.69 (37.31 - 45.15)	0.89 (0.82 - 0.94)	238185 (237230 - 238744)	149803 (149188 - 150098)	83080 (82780 - 83359)	55.53 (55.44 - 55.61)	1.00 (1.00 - 1.00)
	1.5x	181214 (175770 - 185752)	114182 (110629 - 117014)	18166 (14008 - 22166)	15.89 (12.63 - 18.76)	0.62 (0.48 - 0.75)	236018 (230612 - 237755)	148584 (145254 - 149658)	64412 (55298 - 69872)	43.33 (38.14 - 46.38)	0.90 (0.83 - 0.95)	238188 (237394 - 238605)	149778 (149329 - 150182)	83132 (82736 - 83396)	55.52 (55.43 - 55.59)	1.00 (1.00 - 1.00)
Piperiquine EC50	1.0	165496 (162552 - 166513)	103848 (102149 - 104675)	6666 (5197 - 7322)	6.42 (5.09 - 7.03)	0.55 (0.34 - 0.65)	186535 (182168 - 188881)	117181 (114457 - 118777)	13709 (10625 - 15076)	11.68 (9.28 - 12.69)	0.70 (0.51 - 0.80)	222832 (221787 - 223789)	140008 (139418 - 140490)	37706 (36689 - 38053)	26.98 (26.03 - 27.26)	0.98 (0.94 - 0.98)
	1.1	167386 (165782 - 169220)	105158 (104009 - 106306)	7981 (7057 - 8559)	7.59 (6.77 - 8.10)	0.57 (0.46 - 0.63)	197422 (194060 - 199504)	124250 (122173 - 125448)	21732 (19591 - 23230)	17.56 (16.15 - 18.50)	0.77 (0.70 - 0.81)	226594 (225957 - 227464)	142453 (141969 - 143067)	49993 (49729 - 50281)	35.10 (34.95 - 35.27)	0.99 (0.99 - 0.99)
	1.2	170038 (167175 - 171385)	106766 (105156 - 107683)	9481 (8258 - 10502)	8.84 (7.83 - 9.79)	0.56 (0.46 - 0.63)	208888 (205270 - 211654)	131616 (129134 - 133317)	32025 (28826 - 34851)	24.24 (22.30 - 26.04)	0.81 (0.75 - 0.86)	230541 (229836 - 231019)	144952 (144411 - 145258)	61709 (61405 - 61846)	42.59 (42.39 - 42.67)	1.00 (0.99 - 1.00)
	1.3	174406 (169994 - 175805)	109592 (107060 - 110600)	12624 (10396 - 13923)	11.47 (9.66 - 12.69)	0.61 (0.49 - 0.69)	223965 (218826 - 226869)	141102 (137860 - 142821)	47220 (41493 - 50497)	33.47 (30.18 - 35.22)	0.88 (0.80 - 0.91)	234462 (233780 - 235475)	147491 (147068 - 148024)	72966 (72698 - 73224)	49.46 (49.39 - 49.54)	1.00 (1.00 - 1.00)
	1.5	179137 (174055 - 183417)	112849 (109764 - 115278)	17071 (13480 - 20141)	15.24 (12.34 - 17.52)	0.63 (0.48 - 0.72)	243654 (239219 - 245395)	153263 (150694 - 154469)	72112 (63184 - 76127)	46.97 (41.96 - 49.78)	0.91 (0.85 - 0.94)	240932 (240395 - 242227)	151512 (151189 - 152187)	91737 (91456 - 92126)	60.53 (60.48 - 60.60)	1.00 (1.00 - 1.00)
	1.6	182551 (176462 - 187613)	114913 (111014 - 118063)	19857 (14833 - 23678)	17.17 (13.32 - 19.89)	0.65 (0.47 - 0.76)	249464 (245867 - 251817)	156995 (154562 - 158493)	83663 (73664 - 86887)	52.66 (47.34 - 54.82)	0.93 (0.87 - 0.96)	243270 (242230 - 244386)	152888 (152262 - 153630)	98586 (98238 - 99062)	64.51 (64.41 - 64.55)	1.00 (1.00 - 1.00)

## Sheet: S4. Compliance Rates
	Compliance Level	Day of Treatment	Drug Policy (Percent Ending on Day)
			ASAQ / DHA-PPQ / AS-Pyr (q.b.)., 3 days	AL (b.i.d), 3 days	AL (b.i.d), 4 days	AL (b.i.d), 5 days
	High	Day 2	0.1	0.25	0.15	0.1
		Day 3	0.9	0.75	0.15	0.1
		Day 4			0.7	0.1
		Day 5				0.7
	Moderate	Day 2	0.2	0.35	0.25	0.166
		Day 3	0.8	0.65	0.25	0.166
		Day 4			0.5	0.166
		Day 5				0.502
	Low	Day 2	0.3	0.45	0.375	0.25
		Day 3	0.7	0.55	0.375	0.25
		Day 4			0.25	0.25
		Day 5				0.25

## Sheet: S5. Compliance Results
Therapy	Compliance	Three Years					Five Years					Ten Years
		Clinical Cases, Monthly Count	Treatments, Monthly Count	Treatment Failures, Monthly Count	Treatment Failures, Annual Percentage	561H Frequency	Clinical Cases, Monthly Count	Treatments, Monthly Count	Treatment Failures, Monthly Count	Treatment Failures, Annual Percentage	561H Frequency	Clinical Cases, Monthly Count	Treatments, Monthly Count	Treatment Failures, Monthly Count	Treatment Failures, Annual Percentage	561H Frequency
AL, three days	Complete	195567 (193157 - 197417)	122888 (121427 - 124080)	17842 (15422 - 19472)	14.49 (12.67 - 15.67)	0.66 (0.54 - 0.72)	207828 (205651 - 209850)	130794 (129428 - 132046)	23465 (20867 - 26480)	18.01 (16.07 - 20.10)	0.82 (0.73 - 0.86)	235337 (233781 - 237400)	147900 (147095 - 149314)	39358 (36212 - 42389)	26.61 (24.63 - 28.53)	0.98 (0.97 - 0.99)
AL, three days	High	195697 (192732 - 198402)	123184 (121038 - 124736)	18769 (15623 - 20905)	15.31 (12.84 - 16.83)	0.67 (0.52 - 0.74)	207508 (204529 - 208957)	130512 (128567 - 131537)	24602 (21729 - 27286)	18.93 (16.81 - 20.94)	0.83 (0.70 - 0.87)	235334 (233918 - 236772)	148020 (147262 - 148930)	41124 (39208 - 42739)	27.71 (26.51 - 28.92)	0.98 (0.97 - 0.99)
	Moderate	195353 (193151 - 197102)	122873 (121539 - 124079)	18896 (16527 - 21632)	15.28 (13.63 - 17.37)	0.63 (0.49 - 0.73)	207187 (204952 - 209523)	130303 (129016 - 131743)	24997 (22484 - 27399)	19.23 (17.33 - 21.11)	0.80 (0.69 - 0.87)	234733 (233442 - 236633)	147676 (146770 - 148781)	42022 (40297 - 43217)	28.45 (26.99 - 29.24)	0.98 (0.97 - 0.99)
	Low	196212 (193637 - 198442)	123378 (121817 - 124707)	19464 (17345 - 22824)	15.78 (14.20 - 18.24)	0.66 (0.54 - 0.74)	207624 (205279 - 209693)	130571 (129207 - 131837)	25928 (23552 - 29855)	19.85 (18.11 - 22.56)	0.82 (0.73 - 0.88)	235477 (234085 - 236307)	148055 (147206 - 148695)	42802 (40277 - 45997)	28.90 (27.41 - 30.85)	0.98 (0.97 - 0.99)
AL, four days	High	192382 (189359 - 194456)	120966 (119050 - 122161)	14692 (12471 - 16225)	12.15 (10.43 - 13.32)	0.61 (0.46 - 0.70)	204008 (202875 - 205600)	128382 (127522 - 129545)	19511 (17218 - 21129)	15.17 (13.47 - 16.40)	0.77 (0.63 - 0.84)	232868 (231340 - 234127)	146493 (145493 - 147269)	32583 (30738 - 35229)	22.34 (20.87 - 24.05)	0.97 (0.94 - 0.98)
	Moderate	193867 (191944 - 195493)	121875 (120622 - 122979)	16141 (14754 - 17989)	13.22 (12.26 - 14.67)	0.62 (0.50 - 0.70)	206170 (204295 - 208030)	129718 (128516 - 130907)	21609 (20553 - 23856)	16.56 (16.01 - 18.21)	0.78 (0.70 - 0.83)	234106 (232636 - 235512)	147171 (146556 - 148238)	37094 (35102 - 39495)	25.43 (23.97 - 26.63)	0.98 (0.97 - 0.98)
	Low	193783 (191320 - 195840)	121897 (120108 - 123272)	17236 (14496 - 20541)	14.06 (12.03 - 16.41)	0.60 (0.45 - 0.69)	206515 (203960 - 209393)	129893 (128422 - 131787)	22761 (19757 - 27164)	17.62 (15.26 - 20.51)	0.77 (0.65 - 0.83)	235143 (233526 - 236330)	147868 (146775 - 148574)	39152 (36601 - 42357)	26.35 (24.76 - 28.63)	0.97 (0.95 - 0.98)
AL, five days	High	190462 (188383 - 191889)	119506 (118539 - 120800)	12524 (10482 - 13384)	10.40 (8.84 - 11.14)	0.61 (0.45 - 0.68)	202330 (199978 - 203533)	127224 (125676 - 128025)	15926 (14273 - 17420)	12.55 (11.37 - 13.64)	0.76 (0.62 - 0.81)	230802 (229055 - 232513)	145042 (143895 - 146189)	28050 (25807 - 29339)	19.41 (17.96 - 20.14)	0.96 (0.93 - 0.97)
	Moderate	191262 (189342 - 193285)	120246 (118974 - 121546)	13116 (10974 - 14774)	10.94 (9.16 - 12.23)	0.56 (0.43 - 0.65)	203733 (200039 - 205709)	128022 (125855 - 129350)	17445 (15178 - 19740)	13.64 (11.92 - 15.33)	0.73 (0.60 - 0.80)	232072 (231036 - 233338)	145953 (145182 - 146870)	31143 (28681 - 33571)	21.28 (19.73 - 22.91)	0.96 (0.93 - 0.98)
	Low	192885 (189314 - 195169)	121497 (119092 - 122677)	15614 (12480 - 17230)	12.77 (10.47 - 14.10)	0.60 (0.46 - 0.70)	205529 (201233 - 206891)	129174 (126589 - 130111)	20788 (16825 - 22955)	16.20 (13.29 - 17.55)	0.76 (0.63 - 0.84)	233872 (232119 - 235370)	147102 (145873 - 147899)	35473 (32251 - 37054)	24.12 (22.03 - 25.09)	0.97 (0.93 - 0.98)
ASAQ	High	185776 (183390 - 187535)	116672 (115263 - 117960)	11066 (9955 - 12247)	9.52 (8.72 - 10.38)	0.51 (0.42 - 0.63)	196836 (194805 - 198300)	123827 (122670 - 124598)	14124 (12559 - 15277)	11.44 (10.19 - 12.27)	0.65 (0.55 - 0.76)	226841 (225571 - 228042)	142666 (141846 - 143243)	25517 (23972 - 26986)	17.90 (16.82 - 18.87)	0.93 (0.88 - 0.95)
	Moderate	185518 (183585 - 187343)	116455 (115379 - 117712)	11261 (10143 - 12606)	9.65 (8.82 - 10.83)	0.51 (0.40 - 0.66)	196798 (195383 - 198683)	123702 (122773 - 124809)	14584 (12939 - 15752)	11.72 (10.54 - 12.62)	0.65 (0.56 - 0.78)	227050 (225417 - 228565)	142775 (141803 - 143673)	26589 (25462 - 27533)	18.50 (17.86 - 19.27)	0.92 (0.88 - 0.96)
	Low	185782 (183764 - 187760)	116586 (115612 - 117842)	12088 (10682 - 12949)	10.31 (9.29 - 11.00)	0.56 (0.43 - 0.62)	197362 (195627 - 198870)	123972 (123105 - 124857)	15104 (13676 - 16166)	12.22 (11.12 - 12.95)	0.69 (0.57 - 0.75)	227517 (226308 - 228527)	143105 (142308 - 143680)	27518 (26561 - 28637)	19.23 (18.57 - 19.99)	0.93 (0.89 - 0.95)
DHA-PPQ	High	178909 (173642 - 183086)	112526 (109124 - 115305)	16487 (12429 - 18852)	14.61 (11.39 - 16.38)	0.63 (0.45 - 0.72)	237554 (231732 - 239644)	149489 (146241 - 150814)	65201 (54712 - 67894)	43.50 (37.49 - 45.30)	0.91 (0.81 - 0.94)	238415 (237390 - 239089)	149890 (149199 - 150425)	85748 (85314 - 86027)	57.24 (57.08 - 57.31)	1.00 (1.00 - 1.00)
	Moderate	179814 (176421 - 182968)	113124 (111028 - 115006)	17199 (15265 - 19001)	15.21 (13.60 - 16.73)	0.63 (0.56 - 0.72)	238556 (236283 - 239981)	150181 (148807 - 151091)	66334 (62074 - 69886)	44.21 (41.79 - 46.14)	0.91 (0.87 - 0.94)	239286 (238255 - 240240)	150530 (149859 - 151043)	87132 (86582 - 87561)	57.94 (57.85 - 58.02)	1.00 (1.00 - 1.00)
	Low	178830 (176277 - 183939)	112504 (110487 - 115856)	16207 (14372 - 19694)	14.46 (12.93 - 17.04)	0.60 (0.50 - 0.70)	237322 (234683 - 239886)	149258 (147765 - 151112)	64600 (60408 - 69971)	43.31 (40.66 - 46.34)	0.89 (0.84 - 0.93)	239016 (238503 - 239936)	150387 (149960 - 150950)	88129 (87914 - 88509)	58.64 (58.54 - 58.71)	1.00 (1.00 - 1.00)

## Sheet: S6. Effiacy Primary Studies
ID	Genotype	AL, 3 days	AL, 4 days	AL, 5 days	ASAQ	DHA-PPQ	AL + AQ	ASMQ-PPQ
0	KNY--R1	0.928759	0.944144	0.956994	0.964807	0.974515	0.991356	0.998693
1	KNY--R2	0.927648	0.944514	0.956796	0.964926	0.783989	0.99153	0.990109
2	KNY--H1	0.807579	0.843945	0.875604	0.906061	0.932521	0.977007	0.996845
3	KNY--H2	0.810021	0.845386	0.874969	0.90632	0.433091	0.976704	0.973663
4	KYY--R1	0.955351	0.966219	0.974624	0.918311	0.974203	0.987427	0.99872
5	KYY--R2	0.954834	0.96669	0.975202	0.916871	0.785196	0.987817	0.990357
6	KYY--H1	0.881551	0.908645	0.926465	0.781906	0.932359	0.967298	0.996572
7	KYY--H2	0.8811	0.908026	0.926499	0.781329	0.434453	0.966875	0.972897
8	KNF--R1	0.900656	0.921706	0.938651	0.979985	0.97406	0.993517	0.99874
9	KNF--R2	0.901882	0.922897	0.939027	0.979745	0.785572	0.993745	0.990097
10	KNF--H1	0.738328	0.786533	0.823551	0.948181	0.934241	0.982452	0.996999
11	KNF--H2	0.737941	0.787484	0.822153	0.947512	0.433303	0.982233	0.972903
12	KYF--R1	0.927655	0.944782	0.957227	0.935482	0.975012	0.98422	0.998906
13	KYF--R2	0.928072	0.94429	0.957212	0.93516	0.78315	0.984493	0.990855
14	KYF--H1	0.808655	0.845829	0.874648	0.830096	0.932959	0.958538	0.996952
15	KYF--H2	0.807505	0.847211	0.874848	0.829513	0.43515	0.95869	0.973613
16	KNYNYR1	0.872868	0.899611	0.917425	0.965627	0.975485	0.985589	0.987874
17	KNYNYR2	0.874743	0.901948	0.917355	0.965319	0.787242	0.985048	0.897463
18	KNYNYH1	0.665904	0.721697	0.764133	0.908361	0.932231	0.960535	0.966435
19	KNYNYH2	0.668941	0.721761	0.765001	0.907916	0.440807	0.960889	0.721512
20	KYYYYR1	0.91022	0.930741	0.945513	0.91988	0.975444	0.975625	0.988036
21	KYYYYR2	0.911306	0.929636	0.945766	0.918666	0.786876	0.975291	0.896942
22	KYYYYH1	0.763587	0.808822	0.841796	0.783524	0.933916	0.9347	0.967262
23	KYYYYH2	0.763085	0.807055	0.841583	0.786033	0.437486	0.933504	0.720609
24	KNFNFR1	0.845861	0.874633	0.895791	0.980926	0.974859	0.99007	0.987815
25	KNFNFR2	0.845382	0.874566	0.894836	0.980365	0.788633	0.989656	0.897552
26	KNFNFH1	0.590905	0.6499	0.698365	0.947619	0.934065	0.97247	0.9682
27	KNFNFH2	0.590409	0.650795	0.697512	0.948943	0.43775	0.972243	0.721213
28	KYFYFR1	0.873415	0.899333	0.919191	0.935224	0.974481	0.97284	0.987854
29	KYFYFR2	0.874008	0.899657	0.919166	0.937239	0.784905	0.97239	0.896515
30	KYFYFH1	0.669123	0.72217	0.763384	0.833659	0.9334	0.927055	0.967876
31	KYFYFH2	0.668707	0.723892	0.765225	0.831712	0.438537	0.926421	0.722448
32	TNY--R1	0.938324	0.953018	0.963792	0.951458	0.974889	0.99025	0.998853
33	TNY--R2	0.939674	0.954314	0.965126	0.951662	0.783737	0.99013	0.989636
34	TNY--H1	0.83831	0.870764	0.896659	0.870007	0.931803	0.973726	0.996846
35	TNY--H2	0.838897	0.871782	0.896683	0.870198	0.435998	0.973075	0.973718
36	TYY--R1	0.966375	0.975074	0.981253	0.904726	0.974724	0.989263	0.998813
37	TYY--R2	0.96704	0.976131	0.982693	0.903325	0.785187	0.988963	0.98993
38	TYY--H1	0.912208	0.932608	0.946852	0.74663	0.933105	0.9719	0.996852
39	TYY--H2	0.911137	0.931846	0.947038	0.747994	0.433015	0.97175	0.972588
40	TNF--R1	0.914663	0.934581	0.94763	0.960609	0.973977	0.988663	0.998753
41	TNF--R2	0.914746	0.935073	0.947995	0.960262	0.784712	0.988556	0.989962
42	TNF--H1	0.774595	0.815946	0.850454	0.89567	0.93302	0.970561	0.996925
43	TNF--H2	0.772546	0.819836	0.850132	0.895042	0.435245	0.970154	0.972981
44	TYF--R1	0.93886	0.954428	0.964542	0.925658	0.97487	0.984748	0.998886
45	TYF--R2	0.939236	0.953666	0.965128	0.924042	0.784186	0.985595	0.990389
46	TYF--H1	0.837539	0.869968	0.897207	0.802514	0.93334	0.958628	0.996965
47	TYF--H2	0.840741	0.871457	0.896419	0.801442	0.435348	0.959254	0.973552
48	TNYNYR1	0.888907	0.911993	0.930259	0.952484	0.974626	0.982167	0.988215
49	TNYNYR2	0.888543	0.913867	0.928379	0.952543	0.787369	0.982033	0.895635
50	TNYNYH1	0.704588	0.756842	0.796537	0.872545	0.933697	0.952215	0.967711
51	TNYNYH2	0.705618	0.756746	0.79509	0.873374	0.439716	0.951353	0.723634
52	TYYYYR1	0.929315	0.944603	0.9575	0.905955	0.974884	0.97736	0.988223
53	TYYYYR2	0.930372	0.946143	0.956169	0.905182	0.785267	0.977612	0.896591
54	TYYYYH1	0.810297	0.847667	0.877167	0.749812	0.934365	0.937545	0.968089
55	TYYYYH2	0.810145	0.848121	0.876854	0.748813	0.438838	0.939295	0.722995
56	TNFNFR1	0.860739	0.887895	0.907226	0.960559	0.974218	0.981711	0.98825
57	TNFNFR2	0.85944	0.888178	0.907379	0.961413	0.785538	0.981052	0.897055
58	TNFNFH1	0.630035	0.68752	0.729696	0.895668	0.932932	0.950897	0.968331
59	TNFNFH2	0.630057	0.686663	0.731271	0.895104	0.439811	0.951478	0.722014
60	TYFYFR1	0.890031	0.913596	0.93071	0.925793	0.975577	0.971655	0.988261
61	TYFYFR2	0.889588	0.912984	0.930099	0.926223	0.785337	0.972015	0.897507
62	TYFYFH1	0.705711	0.757301	0.796693	0.804201	0.933706	0.924963	0.96731
63	TYFYFH2	0.705922	0.755449	0.795746	0.804611	0.438786	0.926306	0.723645

## Sheet: S7. Effiacy Compliance Studies
ID	Genotype	AL, 1 day	AL, 2 days	AL, 3 days	AL, 4 days	AL, 5 days	ASAQ, 2 days	ASAQ, 3 days	DHA-PPQ, 2 days	DHA-PPQ, 3 days
0	KNY--R1	0.805041	0.897604	0.926695	0.943892	0.956212	0.948736	0.964853	0.963721	0.974655
1	KNY--R2	0.804749	0.898482	0.927695	0.94584	0.95704	0.949014	0.965536	0.734033	0.783528
2	KNY--H1	0.630568	0.751464	0.807979	0.844709	0.874195	0.877001	0.907616	0.909947	0.931742
3	KNY--H2	0.632821	0.754206	0.808641	0.846094	0.875196	0.875875	0.907644	0.36056	0.4318
4	KYY--R1	0.872054	0.935693	0.954904	0.966274	0.974074	0.886901	0.916684	0.963371	0.973951
5	KYY--R2	0.872812	0.93588	0.955993	0.966103	0.974745	0.886034	0.919029	0.736583	0.783924
6	KYY--H1	0.757433	0.842936	0.881754	0.907194	0.925446	0.723141	0.782641	0.910619	0.933389
7	KYY--H2	0.756297	0.8424	0.882018	0.907394	0.925996	0.722985	0.779868	0.362358	0.433751
8	KNF--R1	0.749368	0.864237	0.90124	0.922441	0.938406	0.970537	0.979579	0.96379	0.97474
9	KNF--R2	0.750003	0.864574	0.902536	0.923194	0.939175	0.970603	0.979038	0.735636	0.784428
10	KNF--H1	0.525188	0.669343	0.74091	0.784043	0.822467	0.928404	0.945911	0.910168	0.932319
11	KNF--H2	0.528327	0.673527	0.740884	0.785801	0.824286	0.928932	0.947746	0.361072	0.433693
12	KYF--R1	0.806602	0.89733	0.927785	0.944678	0.95641	0.91136	0.934871	0.9632	0.974571
13	KYF--R2	0.805299	0.898254	0.928298	0.944582	0.956582	0.91027	0.935968	0.736121	0.786563
14	KYF--H1	0.633371	0.751517	0.809917	0.845323	0.874266	0.779539	0.82845	0.911133	0.933354
15	KYF--H2	0.635297	0.752863	0.809248	0.845695	0.875011	0.779493	0.829247	0.364067	0.43406
16	KNYNYR1	0.703686	0.833171	0.875064	0.898611	0.918302	0.949071	0.965666	0.964276	0.974876
17	KNYNYR2	0.702798	0.832603	0.874573	0.901912	0.918752	0.950081	0.966148	0.736875	0.787423
18	KNYNYH1	0.434294	0.590042	0.669661	0.719473	0.765727	0.876978	0.908918	0.911396	0.93363
19	KNYNYH2	0.434244	0.58921	0.666869	0.721696	0.765504	0.877521	0.907484	0.367947	0.438349
20	KYYYYR1	0.774984	0.876993	0.910291	0.931241	0.945941	0.889466	0.91967	0.963645	0.974644
21	KYYYYR2	0.776682	0.877982	0.911019	0.931586	0.945821	0.888569	0.918316	0.740384	0.786626
22	KYYYYH1	0.56434	0.700266	0.764707	0.807749	0.842104	0.724908	0.784172	0.911497	0.934103
23	KYYYYH2	0.564238	0.700261	0.76534	0.809442	0.839548	0.726835	0.783545	0.369248	0.438747
24	KNFNFR1	0.653204	0.79815	0.846007	0.873602	0.895023	0.971498	0.979793	0.964237	0.974581
25	KNFNFR2	0.653665	0.797769	0.844452	0.874019	0.894878	0.971252	0.979699	0.739085	0.78588
26	KNFNFH1	0.342302	0.507779	0.591693	0.649898	0.698204	0.930674	0.949017	0.910289	0.93344
27	KNFNFH2	0.342406	0.507043	0.59104	0.649639	0.699564	0.928795	0.948093	0.36837	0.440812
28	KYFYFR1	0.70429	0.832377	0.875111	0.899765	0.918821	0.912929	0.936159	0.964869	0.97543
29	KYFYFR2	0.706233	0.831049	0.875113	0.900572	0.917964	0.911717	0.936384	0.739088	0.788806
30	KYFYFH1	0.432742	0.59278	0.667354	0.722961	0.764616	0.782873	0.831007	0.910779	0.933154
31	KYFYFH2	0.434072	0.589519	0.669581	0.723066	0.765549	0.785881	0.832235	0.369506	0.438225
32	TNY--R1	0.83321	0.91352	0.93863	0.954388	0.964811	0.930809	0.95141	0.963263	0.974224
33	TNY--R2	0.833609	0.915317	0.938249	0.953744	0.963912	0.930309	0.950566	0.736935	0.785838
34	TNY--H1	0.679598	0.787911	0.837876	0.87068	0.897445	0.829934	0.870451	0.91045	0.932731
35	TNY--H2	0.680922	0.790672	0.838521	0.870587	0.898268	0.831834	0.871327	0.363761	0.432755
36	TYY--R1	0.90303	0.951925	0.966754	0.975276	0.981244	0.869644	0.90524	0.96389	0.974963
37	TYY--R2	0.903455	0.951984	0.966855	0.975831	0.982146	0.870271	0.90338	0.735113	0.784987
38	TYY--H1	0.813355	0.882286	0.912204	0.932945	0.946967	0.68127	0.74506	0.90916	0.93264
39	TYY--H2	0.815819	0.882544	0.910497	0.932464	0.94741	0.68121	0.748749	0.362768	0.432806
40	TNF--R1	0.781265	0.881567	0.913851	0.934625	0.947327	0.943135	0.960089	0.962796	0.974759
41	TNF--R2	0.779138	0.881432	0.914675	0.934803	0.947461	0.942271	0.961326	0.736557	0.784767
42	TNF--H1	0.581011	0.713164	0.775288	0.818687	0.849716	0.861333	0.896132	0.909515	0.933248
43	TNF--H2	0.579957	0.712736	0.774583	0.817456	0.851461	0.860905	0.89507	0.363146	0.435109
44	TYF--R1	0.83581	0.914028	0.939773	0.954001	0.963819	0.896643	0.924232	0.963471	0.974662
45	TYF--R2	0.834101	0.91373	0.939717	0.953549	0.964319	0.896489	0.924587	0.736012	0.784694
46	TYF--H1	0.682622	0.791772	0.839127	0.872176	0.898024	0.748254	0.802275	0.909982	0.932524
47	TYF--H2	0.683141	0.78856	0.839	0.871795	0.897634	0.745335	0.79978	0.364534	0.43487
48	TNYNYR1	0.729877	0.848605	0.888254	0.912275	0.928717	0.9318	0.953344	0.964126	0.975085
49	TNYNYR2	0.730145	0.851094	0.890628	0.91358	0.929592	0.932178	0.952335	0.736587	0.785404
50	TNYNYH1	0.48299	0.629337	0.704992	0.753994	0.794484	0.832592	0.871625	0.911653	0.933647
51	TNYNYH2	0.48495	0.634507	0.705462	0.755049	0.794162	0.832843	0.872043	0.365911	0.437288
52	TYYYYR1	0.813836	0.900858	0.927421	0.945539	0.957658	0.873083	0.905045	0.963931	0.974708
53	TYYYYR2	0.813117	0.900596	0.92878	0.944807	0.956419	0.871488	0.90639	0.739801	0.789366
54	TYYYYH1	0.639077	0.755319	0.810512	0.847126	0.877442	0.68754	0.747734	0.911856	0.93295
55	TYYYYH2	0.638276	0.755678	0.810235	0.846074	0.876056	0.688266	0.750037	0.368557	0.439357
56	TNFNFR1	0.678394	0.816607	0.860041	0.88772	0.906991	0.943105	0.960696	0.963408	0.975179
57	TNFNFR2	0.67808	0.815137	0.859122	0.887233	0.907006	0.945427	0.961499	0.739061	0.785778
58	TNFNFH1	0.389741	0.548255	0.630169	0.687631	0.732324	0.862797	0.897567	0.912514	0.933104
59	TNFNFH2	0.387145	0.549153	0.6289	0.687437	0.732372	0.862928	0.896413	0.366913	0.438601
60	TYFYFR1	0.730616	0.850082	0.890965	0.913601	0.930273	0.898068	0.924986	0.963586	0.974689
61	TYFYFR2	0.733897	0.848618	0.890601	0.912335	0.928284	0.898882	0.926105	0.739296	0.788662
62	TYFYFH1	0.484213	0.634768	0.706456	0.755039	0.795192	0.750455	0.805443	0.911544	0.93191
63	TYFYFH2	0.484395	0.633447	0.709422	0.758229	0.797227	0.749058	0.801994	0.367407	0.437437
